# Supplementary material for: Comprehensive evaluation of stool-based diagnostic methods and benzimidazole resistance markers to assess drug efficacy and detect the emergence of anthelmintic resistance: A Starworms study protocol
Source: PLoS Negl Trop Dis. 2018 Nov 2;12(11):e0006912. doi: 10.1371/journal.pntd.0006912 (PMC6235403; doi:10.1371/journal.pntd.0006912)
Supplement: S11 Info — (XLSX) [file pntd.0006912.s011.xlsx]

## Sheet: Sheet1
		Item	unit	unit cost (local)	unit cost (Europe)
	General lab equipment	Weighing balance	item
		Tap water
		Spatulas/wooden tongue depressors	box of 100
		compound microscopes	item
		Paper tape	roll
		Timer	item
		Multi-counter	item
		Measuring cylinders	item
		Beakers	item
		Printing paper	pack of 2500 sheets
		Printer	item
		Hole puncher	item
		Stapler	item
		Staples	box of 1000
		gloves	box
		garbage bags	roll of 20 bags
		densitometer	item
		Thermometer	item
		NaCl (Natrium Chloride)	kg
		Bottle or bucket of 5 liter +tap to store FS	item
		forceps	item
		Pair of scissors	item
		Extension cord	item
	Data collection	Computer for data entry	item
		Internet connection	per month
		Permanent markers	box of 10
		Ball pens	box of 10
		Stationeries (binders)	item
	Cleaning	Tissue paper	roll
		Brush	item
		Detergent	bottle
		Disinfection agent (dettol/bleach etc?)	bottle
		bucket	item
	Sample collection	Toilet paper	roll
		Cooler	item
		Stool containers	pak of 100
	Stool preservation	Ethanol (100%)	bottle of 1L
		2 ml tubes	box of 1000
		Potassium dichromate	bottle of 500g
		Storage boxes for 2 ml tubes	pack of 100
		Parafilm	roll
		labels	pack of 4000
	Kato Katz	Newspaper/scrap paper	pack
		Malachite green	bottle of 500g
		Glycerol 100%	bottle
		Cellophane	roll/sheet
		1.5 mm thick template with a hole of 6 mm	box
		microscope slides	case of 1440 slides
		Nylon mesh	sheet
		Slide box	Duplicate Kato-Katz
	Mini-Flotac	Fill-Flotac	box of 50
		Mini-Flotac apparatus	box of 50
	FecPak G2	FECPAKG2 sedimenters	item
		FECPAKG2 cylinders	item
		FECPAKG2 cassettes	item
		Micro-I	item
		0.5% Virkon solution	bottle
		Cotton swabs	box
		Pipette	item
		Pipet tips	box
	Transportation	Vehicle	rental or purchase
		Insurance	annual
		Maintenance	per Km
		Fuel	per Liter
	Personnell	Head coordinator	per diem/salary
		Field worker	per diem/salary
		Laboratory technician	per diem/salary
		Driver	per diem/salary
		Cleaner	per diem/salary
		Village elder / School principal or teacher	per diem/salary
	Facilities	Office space	rental per day/month
		Laboratory space	rental per day/month
		Building utilities	variable
