# Supplementary material for: Comprehensive evaluation of stool-based diagnostic methods and benzimidazole resistance markers to assess drug efficacy and detect the emergence of anthelmintic resistance: A Starworms study protocol
Source: PLoS Negl Trop Dis. 2018 Nov 2;12(11):e0006912. doi: 10.1371/journal.pntd.0006912 (PMC6235403; doi:10.1371/journal.pntd.0006912)
Supplement: S13 Info — (XLSX) [file pntd.0006912.s013.xlsx]

## Sheet: Baseline Demographics (LF 01)
Subject ID	School ID	Date of recruitment	Date of treatment	Standard/ Grade	Age (in years)	Sex (M/F)	Number of blank cells

## Sheet: Baseline KK Results (RF 02)
	Kato Katz Baseline Egg Counts						Was stool sample selected for preservation? (NO or YES)	Evaluation	Number of Blank cells
	Slide A			Slide B
Subject ID	Ascaris	Trichuris	Hookworm	Ascaris	Trichuris	Hookworm

## Sheet: Baseline KK ReadingTime (RF 02)
	Time to read Kato-Katz slides at baseline						Number of empty cells
	Slide A			Slide B
Subject ID	Min	Sec	Initials of Reader	Min	Sec	Initials of Reader

## Sheet: Baseline MF Results (RF 05)
	Mini-FLOTAC			Was stool sample selected for preservation? (NO or YES)	Evaluation	Number of Blank cells
Subject ID	Ascaris	Trichuris	Hookworm
	-1	-1	-1	NO		1

## Sheet: Baseline MF ReadingTime (RF 05)
	Time to read Mini Flotac device at baseline			Number of empty cells
Subject ID	Min	Sec	Initials of Reader

## Sheet: FollowUP KK Results (RF 02)
	Kato Katz Follow-up Egg Counts						Was stool sample selected for preservation? (NO or YES)	Evaluation	Number of Blank cells	Comments
	Slide A			Slide B
Subject ID	Ascaris	Trichuris	Hookworm	Ascaris	Trichuris	Hookworm
								OK
								OK
								OK
								OK
								OK
								OK
								OK
								OK
								OK
								OK
								OK
								OK
								OK
								OK
								OK
								OK
								OK
								OK
								OK
								OK
								OK
								OK
								OK
								OK
								OK
								OK
								OK
								OK
								OK
								OK
								OK
								OK
								OK
								OK
								OK
								OK
								OK
								OK
								OK
								OK
								OK
								OK
								OK
								OK
								OK
								OK
								OK
								OK
								OK
								OK
								OK
								OK
								OK
								OK
								OK
								OK
								OK
								OK
								OK
								OK
								OK
								OK
								OK
								OK
								OK
								OK
								OK
								OK
								OK
								OK
								OK
								OK
								OK
								OK
								OK
								OK
								OK
								OK
								OK
								OK
								OK
								OK
								OK
								OK
								OK
								OK
								OK
								OK
								OK
								OK
								OK
								OK
								OK
								OK
								OK
								OK
								OK
								OK
								OK
								OK
								OK
								OK
								OK
								OK
								OK
								OK
								OK
								OK
								OK
								OK
								OK
								OK
								OK
								OK
								OK
								OK
								OK
								OK
								OK
								OK
								OK
								OK
								OK
								OK
								OK
								OK
								OK
								OK
								OK
								OK
								OK
								OK
								OK
								OK
								OK
								OK
								OK
								OK
								OK
								OK
								OK
								OK
								OK
								OK
								OK
								OK
								OK
								OK
								OK
								OK
								OK
								OK
								OK
								OK
								OK
								OK
								OK
								OK
								OK
								OK
								OK
								OK
								OK
								OK
								OK
								OK
								OK
								OK
								OK
								OK
								OK
								OK
								OK
								OK
								OK
								OK
								OK
								OK
								OK
								OK
								OK
								OK
								OK
								OK
								OK
								OK
								OK
								OK
								OK
								OK
								OK
								OK
								OK
								OK
								OK
								OK
								OK
								OK
								OK
								OK
								OK
								OK
								OK
								OK
								OK
								OK
								OK
								OK
								OK
								OK
								OK
								OK
								OK
								OK
								OK
								OK
								OK
								OK
								OK
								OK
								OK
								OK
								OK
								OK
								OK
								OK
								OK
								OK
								OK
								OK
								OK
								OK
								OK
								OK
								OK
								OK
								OK
								OK
								OK
								OK
								OK
								OK
								OK
								OK
								OK
								OK
								OK
								OK
								OK
								OK
								OK
								OK
								OK
								OK
								OK
								OK
								OK
								OK
								OK
								OK
								OK
								OK
								OK
								OK
								OK
								OK
								OK
								OK
								OK
								OK
								OK
								OK
								OK
								OK
								OK
								OK
								OK
								OK
								OK
								OK
								OK
								OK
								OK
								OK
								OK
								OK
								OK
								OK
								OK
								OK
								OK
								OK
								OK
								OK
								OK
								OK
								OK
								OK
								OK
								OK
								OK
								OK
								OK
								OK
								OK
								OK
								OK
								OK
								OK
								OK
								OK
								OK
								OK
								OK
								OK
								OK
								OK
								OK
								OK
								OK
								OK
								OK
								OK
								OK
								OK
								OK
								OK
								OK
								OK
								OK
								OK
								OK
								OK
								OK
								OK
								OK
								OK
								OK
								OK
								OK
								OK
								OK
								OK
								OK
								OK
								OK
								OK
								OK
								OK
								OK
								OK
								OK
								OK
								OK
								OK
								OK
								OK
								OK
								OK
								OK
								OK
								OK
								OK
								OK
								OK
								OK
								OK
								OK
								OK
								OK
								OK
								OK
								OK
								OK
								OK
								OK
								OK
								OK
								OK
								OK
								OK
								OK
								OK
								OK
								OK
								OK
								OK
								OK
								OK
								OK
								OK
								OK
								OK
								OK
								OK
								OK
								OK
								OK
								OK
								OK
								OK
								OK
								OK
								OK
								OK
								OK
								OK
								OK
								OK
								OK
								OK
								OK
								OK
								OK
								OK
								OK
								OK
								OK
								OK
								OK
								OK
								OK
								OK
								OK
								OK
								OK
								OK
								OK
								OK
								OK
								OK
								OK
								OK
								OK
								OK
								OK
								OK
								OK
								OK
								OK
								OK
								OK
								OK
								OK
								OK
								OK
								OK
								OK
								OK
								OK
								OK
								OK
								OK
								OK
								OK
								OK
								OK
								OK
								OK
								OK
								OK
								OK
								OK
								OK
								OK
								OK
								OK
								OK
								OK
								OK
								OK
								OK
								OK
								OK
								OK
								OK
								OK
								OK
								OK
								OK
								OK
								OK
								OK
								OK
								OK
								OK
								OK
								OK
								OK
								OK
								OK
								OK
								OK
								OK
								OK
								OK
								OK
								OK
								OK
								OK
								OK
								OK
								OK
								OK
								OK
								OK
								OK
								OK
								OK
								OK
								OK
								OK
								OK
								OK
								OK
								OK
								OK
								OK
								OK
								OK
								OK
								OK
								OK
								OK
								OK
								OK
								OK
								OK
								OK
								OK
								OK
								OK
								OK
								OK
								OK
								OK
								OK
								OK
								OK
								OK
								OK
								OK
								OK
								OK
								OK
								OK
								OK
								OK
								OK
								OK
								OK
								OK
								OK
								OK
								OK
								OK
								OK
								OK
								OK
								OK
								OK
								OK
								OK
								OK
								OK
								OK
								OK
								OK
								OK
								OK
								OK
								OK
								OK
								OK
								OK
								OK
								OK
								OK
								OK
								OK
								OK
								OK
								OK
								OK
								OK
								OK
								OK
								OK
								OK
								OK
								OK
								OK
								OK
								OK
								OK
								OK
								OK
								OK
								OK
								OK
								OK
								OK
								OK
								OK
								OK
								OK
								OK
								OK
								OK
								OK
								OK
								OK
								OK
								OK
								OK
								OK
								OK
								OK
								OK
								OK
								OK
								OK
								OK
								OK
								OK
								OK
								OK
								OK
								OK
								OK
								OK
								OK
								OK
								OK
								OK
								OK
								OK
								OK
								OK
								OK
								OK
								OK
								OK
								OK
								OK
								OK
								OK
								OK
								OK
								OK
								OK
								OK
								OK
								OK
								OK
								OK
								OK
								OK
								OK
								OK
								OK
								OK
								OK
								OK
								OK
								OK
								OK
								OK
								OK
								OK
								OK
								OK
								OK
								OK
								OK
								OK
								OK
								OK
								OK
								OK
								OK
								OK
								OK
								OK
								OK
								OK
								OK
								OK
								OK
								OK
								OK
								OK
								OK
								OK
								OK
								OK
								OK
								OK
								OK
								OK
								OK
								OK
								OK
								OK
								OK
								OK
								OK
								OK
								OK
								OK
								OK
								OK
								OK
								OK
								OK
								OK
								OK
								OK
								OK
								OK
								OK
								OK
								OK
								OK
								OK
								OK
								OK
								OK
								OK
								OK
								OK
								OK
								OK
								OK
								OK
								OK
								OK
								OK
								OK
								OK
								OK
								OK
								OK
								OK
								OK
								OK
								OK
								OK
								OK
								OK
								OK
								OK
								OK
								OK
								OK
								OK
								OK
								OK
								OK
								OK
								OK
								OK
								OK
								OK
								OK
								OK
								OK
								OK
								OK
								OK
								OK
								OK
								OK
								OK
								OK
								OK
								OK
								OK
								OK
								OK
								OK
								OK
								OK
								OK
								OK
								OK
								OK
								OK
								OK
								OK
								OK
								OK
								OK
								OK
								OK
								OK
								OK
								OK
								OK
								OK
								OK
								OK
								OK
								OK
								OK
								OK
								OK
								OK
								OK
								OK
								OK
								OK
								OK
								OK
								OK
								OK
								OK
								OK
								OK
								OK
								OK
								OK
								OK
								OK
								OK
								OK
								OK
								OK
								OK
								OK
								OK
								OK
								OK
								OK
								OK
								OK
								OK
								OK
								OK
								OK
								OK
								OK
								OK
								OK
								OK
								OK
								OK
								OK
								OK
								OK
								OK
								OK
								OK
								OK
								OK
								OK
								OK
								OK
								OK
								OK
								OK
								OK
								OK
								OK
								OK
								OK
								OK
								OK
								OK
								OK
								OK
								OK
								OK
								OK
								OK
								OK
								OK
								OK
								OK
								OK
								OK
								OK
								OK
								OK
								OK
								OK
								OK
								OK
								OK
								OK
								OK
								OK
								OK
								OK
								OK
								OK
								OK
								OK
								OK
								OK
								OK
								OK
								OK
								OK
								OK
								OK
								OK
								OK
								OK
								OK
								OK
								OK
								OK
								OK
								OK
								OK
								OK
								OK
								OK
								OK
								OK
								OK
								OK
								OK
								OK
								OK
								OK
								OK
								OK
								OK
								OK
								OK
								OK
								OK
								OK
								OK
								OK
								OK
								OK
								OK
								OK
								OK
								OK
								OK
								OK
								OK
								OK
								OK
								OK
								OK
								OK
								OK
								OK
								OK
								OK
								OK
								OK
								OK
								OK
								OK
								OK
								OK
								OK
								OK
								OK
								OK
								OK
								OK
								OK
								OK
								OK
								OK
								OK
								OK
								OK
								OK
								OK
								OK
								OK
								OK
								OK
								OK
								OK
								OK
								OK
								OK
								OK
								OK
								OK
								OK
								OK
								OK
								OK
								OK
								OK
								OK
								OK
								OK
								OK
								OK
								OK
								OK
								OK
								OK
								OK
								OK
								OK
								OK
								OK
								OK
								OK
								OK
								OK
								OK
								OK
								OK
								OK
								OK
								OK
								OK
								OK
								OK
								OK
								OK
								OK
								OK
								OK
								OK
								OK
								OK
								OK
								OK
								OK
								OK
								OK
								OK
								OK
								OK
								OK
								OK
								OK
								OK
								OK
								OK
								OK
								OK
								OK
								OK
								OK
								OK
								OK
								OK
								OK
								OK
								OK
								OK
								OK
								OK
								OK
								OK
								OK
								OK
								OK
								OK
								OK
								OK
								OK
								OK
								OK
								OK
								OK
								OK
								OK
								OK
								OK
								OK
								OK
								OK
								OK
								OK
								OK
								OK
								OK
								OK
								OK
								OK
								OK
								OK
								OK
								OK
								OK
								OK
								OK
								OK
								OK
								OK
								OK
								OK
								OK
								OK
								OK
								OK
								OK
								OK
								OK
								OK
								OK
								OK
								OK
								OK
								OK
								OK
								OK
								OK
								OK
								OK
								OK
								OK
								OK
								OK
								OK
								OK
								OK
								OK
								OK
								OK
								OK
								OK
								OK
								OK
								OK
								OK
								OK
								OK
								OK
								OK
								OK
								OK
								OK
								OK
								OK
								OK
								OK
								OK
								OK
								OK
								OK
								OK
								OK
								OK
								OK
								OK
								OK
								OK
								OK
								OK
								OK
								OK
								OK
								OK
								OK
								OK
								OK
								OK
								OK
								OK
								OK
								OK
								OK
								OK
								OK
								OK
								OK
								OK
								OK
								OK
								OK
								OK
								OK
								OK
								OK
								OK
								OK
								OK
								OK
								OK
								OK
								OK
								OK
								OK
								OK
								OK
								OK
								OK
								OK
								OK
								OK
								OK
								OK
								OK
								OK
								OK
								OK
								OK
								OK
								OK
								OK
								OK
								OK
								OK
								OK
								OK
								OK
								OK
								OK
								OK
								OK
								OK
								OK
								OK
								OK
								OK
								OK
								OK
								OK
								OK
								OK
								OK
								OK
								OK
								OK
								OK
								OK
								OK
								OK
								OK
								OK
								OK
								OK
								OK
								OK
								OK
								OK
								OK
								OK
								OK
								OK
								OK
								OK
								OK
								OK
								OK
								OK
								OK
								OK
								OK
								OK
								OK
								OK
								OK
								OK
								OK
								OK
								OK
								OK
								OK
								OK
								OK
								OK
								OK
								OK
								OK
								OK
								OK
								OK
								OK
								OK
								OK
								OK
								OK
								OK
								OK
								OK
								OK
								OK
								OK
								OK
								OK
								OK
								OK
								OK
								OK
								OK
								OK
								OK
								OK
								OK
								OK
								OK
								OK
								OK
								OK
								OK
								OK
								OK
								OK
								OK
								OK
								OK
								OK
								OK
								OK
								OK
								OK
								OK
								OK
								OK
								OK
								OK
								OK
								OK
								OK
								OK
								OK
								OK
								OK
								OK
								OK
								OK
								OK
								OK
								OK
								OK
								OK
								OK
								OK
								OK
								OK
								OK
								OK
								OK
								OK
								OK
								OK
								OK
								OK
								OK
								OK
								OK
								OK
								OK
								OK
								OK
								OK
								OK
								OK
								OK
								OK
								OK
								OK
								OK
								OK
								OK
								OK
								OK
								OK
								OK
								OK
								OK
								OK
								OK
								OK
								OK
								OK
								OK
								OK
								OK
								OK
								OK
								OK
								OK
								OK
								OK
								OK
								OK
								OK
								OK
								OK
								OK
								OK
								OK
								OK
								OK
								OK
								OK
								OK
								OK
								OK
								OK
								OK
								OK
								OK
								OK
								OK
								OK
								OK
								OK
								OK
								OK
								OK
								OK
								OK
								OK
								OK
								OK
								OK
								OK
								OK
								OK
								OK
								OK
								OK
								OK
								OK
								OK
								OK
								OK
								OK
								OK
								OK
								OK
								OK
								OK
								OK
								OK
								OK
								OK
								OK
								OK
								OK
								OK
								OK
								OK
								OK
								OK
								OK
								OK
								OK
								OK
								OK
								OK
								OK
								OK
								OK
								OK
								OK
								OK
								OK
								OK
								OK
								OK
								OK
								OK
								OK
								OK
								OK
								OK
								OK
								OK
								OK
								OK
								OK
								OK
								OK
								OK
								OK
								OK
								OK
								OK
								OK
								OK
								OK
								OK
								OK
								OK
								OK
								OK
								OK
								OK
								OK
								OK
								OK
								OK
								OK
								OK
								OK
								OK
								OK
								OK
								OK
								OK

## Sheet: FollowUp KK ReadingTime (RF 02)
	Time to read Kato-Katz slides at Follow-Up						Number of empty cells
	Slide A			Slide B
Subject ID	Min	Sec	Initials of Reader	Min	Sec	Initials of Reader

## Sheet: FollowUp MF Results (RF 05)
	Mini-FLOTAC			Was stool sample selected for preservation? (NO or YES)	Evaluation	Number of Blank cells	Comments
Subject ID	Ascaris	Trichuris	Hookworm
					OK
					OK
					OK
					OK
					OK
					OK
					OK
					OK
					OK
					OK
					OK
					OK
					OK
					OK
					OK
					OK
					OK
					OK
					OK
					OK
					OK
					OK
					OK
					OK
					OK
					OK
					OK
					OK
					OK
					OK
					OK
					OK
					OK
					OK
					OK
					OK
					OK
					OK
					OK
					OK
					OK
					OK
					OK
					OK
					OK
					OK
					OK
					OK
					OK
					OK
					OK
					OK
					OK
					OK
					OK
					OK
					OK
					OK
					OK
					OK
					OK
					OK
					OK
					OK
					OK
					OK
					OK
					OK
					OK
					OK
					OK
					OK
					OK
					OK
					OK
					OK
					OK
					OK
					OK
					OK
					OK
					OK
					OK
					OK
					OK
					OK
					OK
					OK
					OK
					OK
					OK
					OK
					OK
					OK
					OK
					OK
					OK
					OK
					OK
					OK
					OK
					OK
					OK
					OK
					OK
					OK
					OK
					OK
					OK
					OK
					OK
					OK
					OK
					OK
					OK
					OK
					OK
					OK
					OK
					OK
					OK
					OK
					OK
					OK
					OK
					OK
					OK
					OK
					OK
					OK
					OK
					OK
					OK
					OK
					OK
					OK
					OK
					OK
					OK
					OK
					OK
					OK
					OK
					OK
					OK
					OK
					OK
					OK
					OK
					OK
					OK
					OK
					OK
					OK
					OK
					OK
					OK
					OK
					OK
					OK
					OK
					OK
					OK
					OK
					OK
					OK
					OK
					OK
					OK
					OK
					OK
					OK
					OK
					OK
					OK
					OK
					OK
					OK
					OK
					OK
					OK
					OK
					OK
					OK
					OK
					OK
					OK
					OK
					OK
					OK
					OK
					OK
					OK
					OK
					OK
					OK
					OK
					OK
					OK
					OK
					OK
					OK
					OK
					OK
					OK
					OK
					OK
					OK
					OK
					OK
					OK
					OK
					OK
					OK
					OK
					OK
					OK
					OK
					OK
					OK
					OK
					OK
					OK
					OK
					OK
					OK
					OK
					OK
					OK
					OK
					OK
					OK
					OK
					OK
					OK
					OK
					OK
					OK
					OK
					OK
					OK
					OK
					OK
					OK
					OK
					OK
					OK
					OK
					OK
					OK
					OK
					OK
					OK
					OK
					OK
					OK
					OK
					OK
					OK
					OK
					OK
					OK
					OK
					OK
					OK
					OK
					OK
					OK
					OK
					OK
					OK
					OK
					OK
					OK
					OK
					OK
					OK
					OK
					OK
					OK
					OK
					OK
					OK
					OK
					OK
					OK
					OK
					OK
					OK
					OK
					OK
					OK
					OK
					OK
					OK
					OK
					OK
					OK
					OK
					OK
					OK
					OK
					OK
					OK
					OK
					OK
					OK
					OK
					OK
					OK
					OK
					OK
					OK
					OK
					OK
					OK
					OK
					OK
					OK
					OK
					OK
					OK
					OK
					OK
					OK
					OK
					OK
					OK
					OK
					OK
					OK
					OK
					OK
					OK
					OK
					OK
					OK
					OK
					OK
					OK
					OK
					OK
					OK
					OK
					OK
					OK
					OK
					OK
					OK
					OK
					OK
					OK
					OK
					OK
					OK
					OK
					OK
					OK
					OK
					OK
					OK
					OK
					OK
					OK
					OK
					OK
					OK
					OK
					OK
					OK
					OK
					OK
					OK
					OK
					OK
					OK
					OK
					OK
					OK
					OK
					OK
					OK
					OK
					OK
					OK
					OK
					OK
					OK
					OK
					OK
					OK
					OK
					OK
					OK
					OK
					OK
					OK
					OK
					OK
					OK
					OK
					OK
					OK
					OK
					OK
					OK
					OK
					OK
					OK
					OK
					OK
					OK
					OK
					OK
					OK
					OK
					OK
					OK
					OK
					OK
					OK
					OK
					OK
					OK
					OK
					OK
					OK
					OK
					OK
					OK
					OK
					OK
					OK
					OK
					OK
					OK
					OK
					OK
					OK
					OK
					OK
					OK
					OK
					OK
					OK
					OK
					OK
					OK
					OK
					OK
					OK
					OK
					OK
					OK
					OK
					OK
					OK
					OK
					OK
					OK
					OK
					OK
					OK
					OK
					OK
					OK
					OK
					OK
					OK
					OK
					OK
					OK
					OK
					OK
					OK
					OK
					OK
					OK
					OK
					OK
					OK
					OK
					OK
					OK
					OK
					OK
					OK
					OK
					OK
					OK
					OK
					OK
					OK
					OK
					OK
					OK
					OK
					OK
					OK
					OK
					OK
					OK
					OK
					OK
					OK
					OK
					OK
					OK
					OK
					OK
					OK
					OK
					OK
					OK
					OK
					OK
					OK
					OK
					OK
					OK
					OK
					OK
					OK
					OK
					OK
					OK
					OK
					OK
					OK
					OK
					OK
					OK
					OK
					OK
					OK
					OK
					OK
					OK
					OK
					OK
					OK
					OK
					OK
					OK
					OK
					OK
					OK
					OK
					OK
					OK
					OK
					OK
					OK
					OK
					OK
					OK
					OK
					OK
					OK
					OK
					OK
					OK
					OK
					OK
					OK
					OK
					OK
					OK
					OK
					OK
					OK
					OK
					OK
					OK
					OK
					OK
					OK
					OK
					OK
					OK
					OK
					OK
					OK
					OK
					OK
					OK
					OK
					OK
					OK
					OK
					OK
					OK
					OK
					OK
					OK
					OK
					OK
					OK
					OK
					OK
					OK
					OK
					OK
					OK
					OK
					OK
					OK
					OK
					OK
					OK
					OK
					OK
					OK
					OK
					OK
					OK
					OK
					OK
					OK
					OK
					OK
					OK
					OK
					OK
					OK
					OK
					OK
					OK
					OK
					OK
					OK
					OK
					OK
					OK
					OK
					OK
					OK
					OK
					OK
					OK
					OK
					OK
					OK
					OK
					OK
					OK
					OK
					OK
					OK
					OK
					OK
					OK
					OK
					OK
					OK
					OK
					OK
					OK
					OK
					OK
					OK
					OK
					OK
					OK
					OK
					OK
					OK
					OK
					OK
					OK
					OK
					OK
					OK
					OK
					OK
					OK
					OK
					OK
					OK
					OK
					OK
					OK
					OK
					OK
					OK
					OK
					OK
					OK
					OK
					OK
					OK
					OK
					OK
					OK
					OK
					OK
					OK
					OK
					OK
					OK
					OK
					OK
					OK
					OK
					OK
					OK
					OK
					OK
					OK
					OK
					OK
					OK
					OK
					OK
					OK
					OK
					OK
					OK
					OK
					OK
					OK
					OK
					OK
					OK
					OK
					OK
					OK
					OK
					OK
					OK
					OK
					OK
					OK
					OK
					OK
					OK
					OK
					OK
					OK
					OK
					OK
					OK
					OK
					OK
					OK
					OK
					OK
					OK
					OK
					OK
					OK
					OK
					OK
					OK
					OK
					OK
					OK
					OK
					OK
					OK
					OK
					OK
					OK
					OK
					OK
					OK
					OK
					OK
					OK
					OK
					OK
					OK
					OK
					OK
					OK
					OK
					OK
					OK
					OK
					OK
					OK
					OK
					OK
					OK
					OK
					OK
					OK
					OK
					OK
					OK
					OK
					OK
					OK
					OK
					OK
					OK
					OK
					OK
					OK
					OK
					OK
					OK
					OK
					OK
					OK
					OK
					OK
					OK
					OK
					OK
					OK
					OK
					OK
					OK
					OK
					OK
					OK
					OK
					OK
					OK
					OK
					OK
					OK
					OK
					OK
					OK
					OK
					OK
					OK
					OK
					OK
					OK
					OK
					OK
					OK
					OK
					OK
					OK
					OK
					OK
					OK
					OK
					OK
					OK
					OK
					OK
					OK
					OK
					OK
					OK
					OK
					OK
					OK
					OK
					OK
					OK
					OK
					OK
					OK
					OK
					OK
					OK
					OK
					OK
					OK
					OK
					OK
					OK
					OK
					OK
					OK
					OK
					OK
					OK
					OK
					OK
					OK
					OK
					OK
					OK
					OK
					OK
					OK
					OK
					OK
					OK
					OK
					OK
					OK
					OK
					OK
					OK
					OK
					OK
					OK
					OK
					OK
					OK
					OK
					OK
					OK
					OK
					OK
					OK
					OK
					OK
					OK
					OK
					OK
					OK
					OK
					OK
					OK
					OK
					OK
					OK
					OK
					OK
					OK
					OK
					OK
					OK
					OK
					OK
					OK
					OK
					OK
					OK
					OK
					OK
					OK
					OK
					OK
					OK
					OK
					OK
					OK
					OK
					OK
					OK
					OK
					OK
					OK
					OK
					OK
					OK
					OK
					OK
					OK
					OK
					OK
					OK
					OK
					OK
					OK
					OK
					OK
					OK
					OK
					OK
					OK
					OK
					OK
					OK
					OK
					OK
					OK
					OK
					OK
					OK
					OK
					OK
					OK
					OK
					OK
					OK
					OK
					OK
					OK
					OK
					OK
					OK
					OK
					OK
					OK
					OK
					OK
					OK
					OK
					OK
					OK
					OK
					OK
					OK
					OK
					OK
					OK
					OK
					OK
					OK
					OK
					OK
					OK
					OK
					OK
					OK
					OK
					OK
					OK
					OK
					OK
					OK
					OK
					OK
					OK
					OK
					OK
					OK
					OK
					OK
					OK
					OK
					OK
					OK
					OK
					OK
					OK
					OK
					OK
					OK
					OK
					OK
					OK
					OK
					OK
					OK
					OK
					OK
					OK
					OK
					OK
					OK
					OK
					OK
					OK
					OK
					OK
					OK
					OK
					OK
					OK
					OK
					OK
					OK
					OK
					OK
					OK
					OK
					OK
					OK
					OK
					OK
					OK
					OK
					OK
					OK
					OK
					OK
					OK
					OK
					OK
					OK
					OK
					OK
					OK
					OK
					OK
					OK
					OK
					OK
					OK
					OK
					OK
					OK
					OK
					OK
					OK
					OK
					OK
					OK
					OK
					OK
					OK
					OK
					OK
					OK
					OK
					OK
					OK
					OK
					OK
					OK
					OK
					OK
					OK
					OK
					OK
					OK
					OK
					OK
					OK
					OK
					OK
					OK
					OK
					OK
					OK
					OK
					OK
					OK
					OK
					OK
					OK
					OK
					OK
					OK
					OK
					OK
					OK
					OK
					OK
					OK
					OK
					OK
					OK
					OK
					OK
					OK
					OK
					OK
					OK
					OK
					OK
					OK
					OK
					OK
					OK
					OK
					OK
					OK
					OK
					OK
					OK
					OK
					OK
					OK
					OK
					OK
					OK
					OK
					OK
					OK
					OK
					OK
					OK
					OK
					OK
					OK
					OK
					OK
					OK
					OK
					OK
					OK
					OK
					OK
					OK
					OK
					OK
					OK
					OK
					OK
					OK
					OK
					OK
					OK
					OK
					OK
					OK
					OK
					OK
					OK
					OK
					OK
					OK
					OK
					OK
					OK
					OK
					OK
					OK
					OK
					OK
					OK
					OK
					OK
					OK
					OK
					OK
					OK
					OK
					OK
					OK
					OK
					OK
					OK
					OK
					OK
					OK
					OK
					OK
					OK
					OK
					OK
					OK
					OK
					OK
					OK
					OK
					OK
					OK
					OK
					OK
					OK
					OK
					OK
					OK
					OK
					OK
					OK
					OK
					OK
					OK
					OK
					OK
					OK
					OK
					OK
					OK
					OK
					OK
					OK
					OK
					OK
					OK
					OK
					OK
					OK
					OK
					OK
					OK
					OK
					OK
					OK
					OK
					OK
					OK
					OK
					OK
					OK
					OK
					OK
					OK
					OK
					OK
					OK
					OK
					OK
					OK
					OK
					OK
					OK
					OK
					OK
					OK
					OK
					OK
					OK
					OK
					OK
					OK
					OK
					OK
					OK
					OK
					OK
					OK
					OK
					OK
					OK
					OK
					OK
					OK
					OK
					OK
					OK
					OK
					OK
					OK
					OK
					OK
					OK
					OK
					OK
					OK
					OK
					OK
					OK
					OK
					OK
					OK
					OK
					OK
					OK
					OK
					OK
					OK
					OK
					OK
					OK
					OK
					OK
					OK
					OK
					OK
					OK
					OK
					OK
					OK
					OK
					OK
					OK
					OK
					OK
					OK
					OK
					OK
					OK
					OK
					OK
					OK
					OK
					OK
					OK
					OK
					OK
					OK
					OK
					OK
					OK
					OK
					OK
					OK
					OK
					OK
					OK
					OK
					OK
					OK
					OK
					OK
					OK
					OK
					OK
					OK
					OK
					OK
					OK
					OK
					OK
					OK
					OK
					OK
					OK
					OK
					OK
					OK
					OK
					OK
					OK
					OK
					OK
					OK
					OK
					OK
					OK
					OK
					OK
					OK
					OK
					OK
					OK
					OK
					OK
					OK
					OK
					OK
					OK
					OK
					OK
					OK
					OK
					OK
					OK
					OK
					OK
					OK
					OK
					OK
					OK
					OK
					OK
					OK
					OK
					OK
					OK
					OK
					OK
					OK
					OK
					OK
					OK
					OK
					OK
					OK
					OK
					OK
					OK
					OK
					OK
					OK
					OK
					OK
					OK
					OK
					OK
					OK
					OK
					OK
					OK
					OK
					OK
					OK
					OK
					OK
					OK
					OK
					OK
					OK
					OK
					OK
					OK
					OK
					OK
					OK
					OK
					OK
					OK
					OK
					OK
					OK
					OK
					OK
					OK
					OK
					OK
					OK
					OK
					OK
					OK
					OK
					OK
					OK
					OK
					OK
					OK
					OK
					OK
					OK
					OK
					OK
					OK
					OK
					OK
					OK
					OK
					OK
					OK
					OK
					OK
					OK

## Sheet: FollowUp MF ReadingTime (RF 05)
	Time to read Mini Flotac device at baseline			Number of empty cells
Subject ID	Min	Sec	Initials of Reader
