# Supplementary material for: Comprehensive evaluation of stool-based diagnostic methods and benzimidazole resistance markers to assess drug efficacy and detect the emergence of anthelmintic resistance: A Starworms study protocol
Source: PLoS Negl Trop Dis. 2018 Nov 2;12(11):e0006912. doi: 10.1371/journal.pntd.0006912 (PMC6235403; doi:10.1371/journal.pntd.0006912)
Supplement: S14 Info — (XLSX) [file pntd.0006912.s014.xlsx]

## Sheet: Demog. data entry time (TRF 01)
Recording of time required to enter baseline Demographic Data into Excel file.
Data entry ID	Date of data entry	The number of samples for which data was entered	Time recorded to enter the Demographic data of this batch into excel file		Initials of person that entered the data	Check point	Comments
			Min	Sec

## Sheet: KK Data entry time (TRF 02)
Recording of time required to enter Kato-Katz results in Excel file
Data entry ID (DXXX)	Date of data entry	The number of samples for which data was entered	Time recorded to enter the Kato-Katz results of this batch		Initials of person that entered the data	Check point	Comments
			Min	Sec

## Sheet: Anal & Report. Data (TRF 03) 
Data analysis/ reporting results timing
Data analysis/ reporting results ID	Date of analysing data / reporting results	Time to analyse data / report results			Initials of person entering data	Check
		hour	min	sec
