# Supplementary material for: Comprehensive evaluation of stool-based diagnostic methods and benzimidazole resistance markers to assess drug efficacy and detect the emergence of anthelmintic resistance: A Starworms study protocol
Source: PLoS Negl Trop Dis. 2018 Nov 2;12(11):e0006912. doi: 10.1371/journal.pntd.0006912 (PMC6235403; doi:10.1371/journal.pntd.0006912)
Supplement: S15 Info — (XLSX) [file pntd.0006912.s015.xlsx]

## Sheet: Kato-Katz  (RF 01)
Kato-Katz
Batch ID	Date of preparation	The number of samples included in the batch	Time recorded to prepare double KK slides of this batch of samples.		Initials of person that prepared the batch	Check point	Comments
			Min	Sec

## Sheet: Mini-FLOTAC (RF 04)
Mini-FLOTAC
Batch ID	Date of preparation	The number of samples included in the batch	Time recorded to prepare the mini-FLOTAC of this batch of samples.		Initials of person that prepared the batch	Check point	Comments
			Min	Sec

## Sheet: FecPakG2 (RF 07)
FECPAK G2
Batch ID	Date of preparation	The number of samples included in the batch	A) Preparation of the Samples (SOP 08, section 3.1).			B) Completing submission forms (SOP 08, section 3.2)			C) Preparation of the cassettes (SOP 08, section 4.2.1)			D) Image Capture (SOP 08, section 4.2.2)			Check point	Comments
			Min	Sec	Initials of the lab technician	Min	Sec	Initials of the lab technician	Min	Sec	Initials of the lab technician	Min	Sec	Initials of the lab technician
